# Supplementary material for: Human Umbilical Cord-Based Therapeutics: Stem Cells and Blood Derivatives for Female Reproductive Medicine
Source: Int J Mol Sci. 2022 Dec 14;23(24):15942. doi: 10.3390/ijms232415942 (PMC9785531; doi:10.3390/ijms232415942)
Supplement: Supplementary file 1 [file ijms-23-15942-s001.zip]

Archive with 1 entries (1 files):
- ijms-2037261-supplementary.pdf
